# Supplementary material for: Wnt signaling modulates mechanotransduction in the epidermis to drive hair follicle regeneration
Source: Sci Adv. 2025 Feb 19;11(8):eadq0638. doi: 10.1126/sciadv.adq0638 (PMC11838001; doi:10.1126/sciadv.adq0638)
Supplement: Supplementary file 2 — Movie S1 [file sciadv.adq0638_movie_s1.zip]

Archive with 1 entries (1 files):
- adq0638_movie_s1.mp4
